# Supplementary material for: TBL2 methylation is associated with hyper-low-density lipoprotein cholesterolemia: a case-control study
Source: Lipids Health Dis. 2020 Aug 18;19:186. doi: 10.1186/s12944-020-01359-8 (PMC7433086; doi:10.1186/s12944-020-01359-8)
Supplement: Supplementary file 4 — Additional file 4. [file 12944_2020_1359_MOESM4_ESM.xls]

## Sheet: Sheet1
Target	Position	Type	P-value(Ttest)	P-value(Utest)	P-value(Logistic)	OR(L95-U95)(Logistic)	MethylDiff	group1 例数	group1 均值	group1 中位数	group1 标准差	group1 最小值	group1 最大值	group1 正态分布检验Wvalue	group1 正态分布检验Pvalue	group2 例数	group2 均值	group2 中位数	group2 标准差	group2 最小值	group2 最大值	group2 正态分布检验Wvalue	group2 正态分布检验Pvalue
HMGCR_1	34	CG	0.70414	0.400191	0.698588	0.8642(0.4129-1.8090)	-0.000216493	91	0.00692054	0.00671141	0.00442581	0	0.0232558	0.936884	0.00026023	100	0.00713704	0.00716461	0.00329601	0	0.0191693	0.972364	0.0336224
HMGCR_1	39	CG	0.6491	0.714664	0.643626	1.2117(0.5371-2.7336)	0.000234569	91	0.00660791	0.00662252	0.00392877	0	0.0232558	0.93971	0.00037732	100	0.00637334	0.0060239	0.00308565	0	0.0178838	0.962488	0.00607332
HMGCR_1	51	CG	0.5184	0.984316	0.50914	1.2317(0.6635-2.2866)	0.000444974	91	0.00702283	0.00656814	0.00560171	0	0.0340633	0.828085	6.6819e-09	100	0.00657786	0.00611135	0.00357321	0	0.0163934	0.980375	0.142166
HMGCR_1	64	CG	0.192165	0.698108	0.205438	1.3928(0.8340-2.3259)	0.00135112	91	0.00820025	0.00648148	0.00933653	0	0.0697674	0.524488	1.12597e-15	100	0.00684912	0.00609896	0.00319522	0	0.0193741	0.934195	8.67977e-05
HMGCR_1	89	CG	0.80372	0.699075	0.800434	1.1094(0.4961-2.4810)	0.000129257	91	0.00691986	0.00711382	0.00394332	0	0.0222222	0.957102	0.0044246	100	0.0067906	0.00641872	0.00314256	0	0.0171849	0.953359	0.00139026
HMGCR_1	91	CG	0.38396	0.286104	0.376964	0.6711(0.2770-1.6257)	-0.000414688	91	0.00549801	0.00503235	0.00361799	0	0.0150602	0.96637	0.0187339	100	0.0059127	0.00585713	0.00286115	0	0.0139116	0.979976	0.132353
HMGCR_1	110	CG	0.32864	0.692302	0.318014	1.3116(0.7701-2.2339)	0.000789447	91	0.0101095	0.0097561	0.00668988	0	0.0384615	0.905016	6.15493e-06	100	0.00932004	0.00946678	0.0039602	0	0.0207769	0.983859	0.26205
HMGCR_1	116	CG	0.117757	0.027519	0.115762	0.5631(0.2753-1.1519)	-0.000943471	91	0.00757429	0.00702811	0.0045813	0	0.0266667	0.931166	0.000125421	100	0.00851776	0.00834035	0.00359797	0	0.0180668	0.995542	0.986695
HMGCR_1	157	CG	0.73394	0.356953	0.72973	0.8756(0.4122-1.8601)	-0.000189193	91	0.00844775	0.0078125	0.0042104	0	0.0232558	0.948061	0.00118343	100	0.00863695	0.00854408	0.00337707	0	0.0215054	0.969571	0.0204981
HMGCR_1	160	CG	0.147403	0.368004	0.146645	1.6438(0.8402-3.2160)	0.00100563	91	0.00925648	0.00830565	0.00587512	0	0.0444444	0.8163	2.81019e-09	100	0.00825085	0.00786853	0.00311308	0	0.0173913	0.979188	0.114901
HMGCR_1	163	CG	0.366	0.662566	0.358047	1.4466(0.6583-3.1789)	0.000487803	91	0.00618261	0.00530705	0.00425166	0	0.0232558	0.903616	5.30564e-06	100	0.0056948	0.00542856	0.00301453	0	0.0173913	0.928976	4.3556e-05
HMGCR_1	188	CG	0.109041	0.386402	0.113384	1.6127(0.8925-2.9143)	0.0013628	91	0.00921467	0.00754148	0.00729966	0	0.0576923	0.738024	1.90858e-11	100	0.00785187	0.0074718	0.00357113	0	0.020757	0.983183	0.233267
HMGCR_1	195	CG	0.43034	0.192293	0.428486	0.7594(0.3842-1.5010)	-0.000481712	91	0.00874939	0.00841751	0.00462137	0	0.0214286	0.971582	0.0437246	100	0.0092311	0.00961648	0.00379186	0	0.0193452	0.99301	0.888686
HMGCR_1	204	CG	0.74828	0.431725	0.742519	0.8860(0.4305-1.8237)	-0.000187651	91	0.00733508	0.00682594	0.00466037	0	0.0227577	0.955233	0.00334484	100	0.00752273	0.00763135	0.00319466	0	0.0163577	0.975754	0.0618203
HMGCR_1	212	CG	0.3488	0.747185	0.342062	1.3303(0.7383-2.3970)	0.000708871	91	0.00767178	0.00687285	0.00639671	0	0.0480167	0.727433	1.05307e-11	100	0.00696291	0.00627453	0.00344702	0	0.0179806	0.950386	0.000879707
HMGCR_2_	26	CG	0.3426	0.331476	0.341958	0.6120(0.2223-1.6848)	-0.000409761	85	0.00636154	0.00582072	0.00281651	0	0.0141361	0.966121	0.0247081	100	0.0067713	0.00653109	0.00300338	0.000677966	0.0203863	0.923384	2.13763e-05
HMGCR_2_	34	CG	0.85104	0.629715	0.850063	1.1204(0.3447-3.6414)	6.83885e-05	85	0.00537476	0.00524384	0.00258081	0	0.0130208	0.969902	0.044111	100	0.00530638	0.00476556	0.00236241	0.00183824	0.0127142	0.930054	5.01209e-05
HMGCR_2_	37	CG	0.37196	0.514683	0.370525	1.5815(0.5799-4.3130)	0.000383604	85	0.0074964	0.00740319	0.00312184	0.000972763	0.018617	0.960471	0.0106077	100	0.00711279	0.00734134	0.0027078	0.00197889	0.0149333	0.975095	0.0548898
HMGCR_2_	42	CG	0.82982	0.81271	0.828728	0.8855(0.2943-2.6645)	-8.39246e-05	85	0.00709266	0.00692042	0.00237479	0.000777001	0.0146056	0.988073	0.629383	100	0.00717658	0.0068353	0.00285101	0.00210637	0.0181531	0.948548	0.000666446
HMGCR_2_	47	CG	0.61648	0.433156	0.608279	0.7495(0.2488-2.2576)	-0.00019937	85	0.00763358	0.00766871	0.00294006	0.0023753	0.0192097	0.950378	0.00252326	100	0.00783295	0.00758082	0.0023696	0.00220426	0.013617	0.987595	0.478863
HMGCR_2_	51	CG	0.035941	0.0192637	0.0398406	0.3118(0.1026-0.9474)	-0.000883857	85	0.00627795	0.00621118	0.00287727	0.00168492	0.0221059	0.857922	1.55374e-07	100	0.00716181	0.00684699	0.00279888	0.00186393	0.016835	0.966185	0.0113729
HMGCR_2_	55	CG	0.0051818	0.00897146	0.00579007	4.4941(1.5455-13.0681)	0.00122342	85	0.0100324	0.00950872	0.0032032	0.0035551	0.0217984	0.957869	0.00725711	100	0.00880899	0.00861347	0.00256117	0.0035461	0.0162374	0.975793	0.0622528
HMGCR_2_	67	CG	0.82632	0.666351	0.820535	1.0994(0.4848-2.4935)	0.000118123	85	0.00923701	0.00864662	0.00413748	0.00255754	0.0201375	0.939504	0.000598257	100	0.00911889	0.00868967	0.00295615	0.00281849	0.0175615	0.962487	0.00607326
HMGCR_2_	102	CG	0.52496	0.670362	0.523426	1.2747(0.6048-2.6863)	0.000367314	85	0.0108594	0.0103093	0.00425275	0.00203046	0.0314319	0.888918	2.37277e-06	100	0.0104921	0.0101202	0.00359152	0.00198413	0.020287	0.988618	0.554833
HMGCR_2_	119	CG	0.77614	0.523612	0.774748	0.8626(0.3134-2.3741)	-0.000120916	85	0.00612304	0.00561313	0.00301957	0.00150659	0.0162354	0.903415	9.85005e-06	100	0.00624395	0.00595656	0.00275262	0.00134892	0.0147745	0.961928	0.00553187
HMGCR_2_	124	CG	0.157137	0.170063	0.15813	2.3215(0.7208-7.4765)	0.000525591	85	0.00664345	0.00605755	0.00252333	0.00132392	0.0138614	0.975912	0.112162	100	0.00611786	0.00597317	0.00249461	0.0013973	0.0157671	0.963209	0.00685468
HMGCR_2_	139	CG	0.80368	0.898063	0.802428	1.1135(0.4796-2.5855)	0.000126672	85	0.00914796	0.00895632	0.00377101	0.00084317	0.0214592	0.969981	0.0446497	100	0.00902129	0.00870196	0.00315015	0.0038674	0.02094	0.952971	0.00130882
HMGCR_2_	143	CG	0.193782	0.222807	0.195258	0.4844(0.1618-1.4507)	-0.000524497	85	0.00639827	0.00641026	0.00281589	0	0.0159744	0.96623	0.025119	100	0.00692276	0.00651643	0.00264707	0.00196754	0.0193345	0.904656	2.35621e-06
HMGCR_3	37	CG	0.037423	0.0132964	0.0397666	2.3142(1.0400-5.1494)	0.00114592	85	0.00674639	0.00641026	0.0037451	0	0.0157303	0.974215	0.0861585	100	0.00560048	0.0051034	0.00367103	0	0.0175439	0.93738	0.000133917
HMGCR_3	57	CG	0.10994	0.304113	0.112158	0.5959(0.3146-1.1287)	-0.00111039	85	0.00839642	0.00865052	0.00447517	0	0.0214425	0.982878	0.321081	100	0.00950681	0.00884832	0.00485735	0	0.0265655	0.94003	0.000193596
HMGCR_3	69	CG	0.9216	0.684474	0.92107	1.0219(0.6661-1.5676)	9.87669e-05	85	0.0275262	0.0259336	0.00716133	0.00806452	0.0507614	0.963085	0.0156309	100	0.0274274	0.0267648	0.00646399	0.0106383	0.0453297	0.98963	0.634766
HMGCR_3	87	CG	0.093204	0.111913	0.0949196	0.7224(0.4932-1.0581)	-0.00192733	85	0.0353751	0.0353535	0.00726731	0.0194553	0.0529623	0.985946	0.487797	100	0.0373024	0.037929	0.00812243	0.011236	0.0591862	0.987664	0.483787
HMGCR_3	93	CG	0.71762	0.880647	0.715974	1.0734(0.7328-1.5723)	0.00040733	85	0.0291808	0.0286707	0.00702765	0.013369	0.0528169	0.978801	0.175091	100	0.0287735	0.028889	0.00809417	0	0.0529557	0.976156	0.0664659
HMGCR_3	101	CG	0.98456	0.495322	0.984448	1.0043(0.6518-1.5474)	1.92364e-05	85	0.0187203	0.0181113	0.00719987	0	0.0446334	0.948625	0.00198589	100	0.018701	0.0191625	0.00629509	0	0.036036	0.987025	0.439286
HMGCR_3	114	CG	0.98282	0.916621	0.982163	0.9943(0.6020-1.6423)	-1.90082e-05	85	0.0147791	0.0143481	0.00688614	0	0.0466284	0.925266	0.000105958	100	0.0147981	0.0144559	0.00467243	0.00432277	0.0324324	0.969802	0.0213465
HMGCR_3	120	CG	0.51384	0.880647	0.511784	1.1820(0.7173-1.9478)	0.000562161	85	0.0149292	0.0131004	0.00638788	0.00352113	0.0337197	0.95184	0.00308782	100	0.014367	0.0142832	0.00530133	0	0.0295931	0.992214	0.836483
HMGCR_3	122	CG	0.6335	0.664349	0.631619	1.1447(0.6588-1.9891)	0.000371047	85	0.017564	0.0172265	0.00516685	0.00566572	0.0336918	0.976095	0.115393	100	0.0171929	0.0167786	0.00534887	0	0.0357143	0.960309	0.00423045
HMGCR_3	151	CG	0.122959	0.160001	0.125751	1.7953(0.8488-3.7974)	0.000902833	85	0.00833275	0.00800915	0.00420437	0	0.022869	0.94494	0.00121187	100	0.00742992	0.00689208	0.00371886	0	0.0219436	0.940975	0.000221193
HMGCR_3	159	CG	0.889	0.746151	0.886056	1.0356(0.6418-1.6711)	0.000127699	85	0.0120193	0.0114778	0.00682413	0	0.0363636	0.940034	0.000640205	100	0.0118916	0.0114965	0.00535291	0	0.0272277	0.98198	0.189067
HMGCR_3	163	CG	0.131883	0.0526037	0.133911	0.6351(0.3508-1.1499)	-0.0011268	85	0.00976492	0.00970874	0.00512821	0	0.0326087	0.899056	6.34693e-06	100	0.0108917	0.0105481	0.00497631	0	0.0251678	0.989449	0.620197
HMGCR_3	166	CG	0.6421	0.252898	0.633588	0.8721(0.4969-1.5307)	-0.000364082	85	0.0113228	0.0100671	0.00584746	0	0.0322581	0.923408	8.55143e-05	100	0.0116869	0.0113683	0.00457216	0	0.0311419	0.967854	0.0151783
HMGCR_3	170	CG	0.94178	0.997802	0.941382	0.9829(0.6211-1.5556)	-6.83763e-05	85	0.0116608	0.0104384	0.00649634	0	0.0324484	0.931798	0.000229769	100	0.0117292	0.0108179	0.00619877	0.00290698	0.0379147	0.835587	3.60508e-09
HMGCR_3	182	CG	0.2439	0.00560246	0.236941	0.7331(0.4382-1.2264)	-0.00113422	85	0.00987302	0.00900901	0.00769855	0	0.0636042	0.651764	6.81311e-13	100	0.0110072	0.0108737	0.00492002	0	0.025641	0.989245	0.603954
HMGCR_3	192	CG	0.45758	0.522704	0.447965	1.2524(0.7003-2.2398)	0.000559367	85	0.00959876	0.00909091	0.00554618	0	0.0268097	0.971066	0.0528167	100	0.00903939	0.00849257	0.00449902	0	0.0238908	0.973691	0.0426365
SCAP_	33	CG	0.069061	0.00521839	0.0122005	1.3940(1.0751-1.8075)	0.029385	10	0.0333066	0	0.0441913	0	0.1	0.718345	0.00147053	34	0.00392157	0	0.0159222	0	0.0666667	0.254599	5.55973e-12
SCAP_	37	CG	0.33964	0.15469	0.191997	1.1927(0.9153-1.5542)	0.0110749	10	0.0154062	0	0.033594	0	0.0952381	0.538999	1.04562e-05	37	0.00433125	0	0.0183844	0	0.0833333	0.243763	1.36301e-12
SCAP_	42	CG	0.8106	0.840125	0.806108	0.9719(0.7739-1.2205)	-0.00290151	10	0.01	0	0.0316228	0	0.1	0.365721	1.00369e-07	37	0.0129015	0	0.0342864	0	0.142857	0.427519	7.36677e-11
SCAP_	55	CG	0.75026	0.851094	0.744836	1.0468(0.7946-1.3791)	0.00321827	8	0.0113636	0	0.0321412	0	0.0909091	0.418398	1.04723e-06	38	0.00814536	0	0.0244548	0	0.1	0.370189	1.35532e-11
SCAP_	62	CG	err	NA	0.995432	0.1718(0.0000-1480052000000000824900222666535420957279750519382224018529843280581858160073050716679929858806056104898962592496976066307035938196090356212916961274607186254058113644894123030534706514388536738963214760203755190493339308757285402966855187917643354908107739234304.0000)	-0.00519481	7	0	0	0	0	0	NA	NA	35	0.00519481	0	0.0214095	0	0.0909091	0.249962	3.39378e-12
SCAP_	79	CG	0.115581	0.0637312	0.0605653	1.1844(0.9925-1.4135)	0.017191	18	0.0246843	0	0.0416339	0	0.1	0.599528	6.69429e-06	40	0.00749332	0	0.0231315	0	0.0909091	0.358376	5.08185e-12
SCAP_	81	CG	0.64396	0.72212	0.639307	1.0428(0.8751-1.2428)	0.00342732	22	0.0124656	0	0.0322123	0	0.1	0.424211	2.7479e-08	45	0.00903825	0	0.0263441	0	0.1	0.379381	1.52711e-12
SCAP_	83	CG	err	NA	0.992568	0.1094(0.0000-1736299000000000540951951279850270539439364662641824013252109384772210772548621876916553606040621422075844565016301189330463917748762039654745935006434963421219924098013405249339981382505271269984829440.0000)	-0.00303951	21	0	0	0	0	0	NA	NA	47	0.00303951	0	0.0145736	0	0.0714286	0.206467	1.62858e-14
SCAP_	100	CG	0.64314	0.709625	0.641454	1.0432(0.8732-1.2463)	0.00147477	59	0.0064559	0	0.0205157	0	0.1	0.355746	1.18993e-14	83	0.00498113	0	0.0172134	0	0.0909091	0.321255	9.43081e-18
SCAP_	104	CG	0.4288	0.13038	0.429503	0.9408(0.8087-1.0945)	-0.00323	59	0.00631202	0	0.0240462	0	0.117647	0.28257	1.92221e-15	80	0.00954202	0	0.0234737	0	0.117647	0.469177	1.66079e-15
SCAP_	117	CG	0.76292	0.904368	0.761301	1.0222(0.8873-1.1776)	0.0010591	72	0.00961061	0	0.0240922	0	0.1	0.455564	6.85092e-15	88	0.00855151	0	0.020243	0	0.0833333	0.482453	4.58938e-16
SCAP_	121	CG	0.82204	0.594903	0.820731	0.9870(0.8815-1.1052)	-0.000982425	73	0.0159789	0	0.0289001	0	0.105263	0.608786	1.19851e-12	89	0.0169613	0	0.0265212	0	0.0909091	0.677411	1.10101e-12
SCAP_	136	CG	0.3419	0.489434	0.321576	1.0571(0.9471-1.1799)	0.00605234	52	0.016609	0	0.0388755	0	0.2	0.494912	4.03236e-12	71	0.0105566	0	0.028005	0	0.133333	0.43836	5.13177e-15
SCAP_	138	CG	0.191358	0.100365	0.198123	0.9266(0.8251-1.0407)	-0.00841935	51	0.0102017	0	0.0319929	0	0.176471	0.368262	1.73767e-13	71	0.0186211	0	0.0368488	0	0.15	0.575538	5.1484e-13
SCAP_	155	CG	0.35508	0.33958	0.350797	1.0946(0.9053-1.3235)	0.0100109	12	0.0243582	0	0.0370279	0	0.0909091	0.675924	0.000498898	37	0.0143472	0	0.0306609	0	0.1	0.512817	6.38846e-10
SCAP_	157	CG	0.162897	0.150508	0.0976165	1.1271(0.9783-1.2986)	0.0176066	18	0.036343	0	0.0479402	0	0.166667	0.761217	0.000452265	48	0.0187364	0	0.0317756	0	0.0909091	0.606859	4.17726e-10
SCAP_	173	CG	0.44148	0.48451	0.433362	0.9261(0.7643-1.1222)	-0.0143147	8	0.0229167	0	0.0426666	0	0.1	0.592124	0.000128575	29	0.0372313	0	0.0468459	0	0.133333	0.73687	7.44546e-06
SCAP_	185	CG	0.45504	0.98625	0.556591	0.9575(0.8285-1.1066)	-0.0100878	14	0.0145292	0	0.0300197	0	0.0909091	0.556667	1.7097e-05	32	0.024617	0	0.0605846	0	0.272727	0.479834	1.56914e-09
SCAP_	187	CG	0.39596	0.343817	0.392064	1.0889(0.8959-1.3235)	0.00746027	17	0.0171728	0	0.0332504	0	0.0909091	0.568098	5.19419e-06	33	0.00971251	0	0.026906	0	0.1	0.401853	1.75793e-10
SCAP_	190	CG	0.67098	0.681978	0.665335	0.9522(0.7628-1.1887)	-0.0033404	19	0.00807416	0	0.0246442	0	0.0909091	0.374007	4.58941e-08	34	0.0114146	0	0.0286362	0	0.1	0.445968	3.351e-10
SCAP_	193	CG	0.130819	0.261084	0.250661	0.8333(0.6104-1.1375)	-0.0109291	15	0.00416667	0	0.0161374	0	0.0625	0.284133	9.83431e-08	32	0.0150958	0	0.0325109	0	0.1	0.507482	3.1085e-09
SCAP_	216	CG	0.79456	0.672879	0.790665	1.0680(0.6571-1.7358)	0.000920974	17	0.00294118	0	0.0121268	0	0.05	0.262223	2.16691e-08	33	0.0020202	0	0.0116052	0	0.0666667	0.168192	1.70114e-12
SREBF1_1	19	CG	0.00124269	0.000169624	0.00199616	0.5432(0.3689-0.7999)	-0.00380255	92	0.0286914	0.0280164	0.00864608	0	0.0555556	0.979356	0.152854	100	0.0324939	0.0323502	0.00742117	0	0.0521472	0.962888	0.00649475
SREBF1_1	21	CG	0.52454	0.514066	0.517776	1.1835(0.7103-1.9720)	0.000520834	92	0.0120926	0.012105	0.00635278	0	0.0361613	0.971235	0.0394704	100	0.0115717	0.0109312	0.00477899	0.00323974	0.0280811	0.958563	0.00318056
SREBF1_1	23	CG	0.50406	0.245737	0.499012	0.8674(0.5743-1.3102)	-0.000679692	92	0.0115972	0.0107539	0.00766401	0	0.0428082	0.878351	3.885e-07	100	0.0122768	0.0110188	0.00626321	0	0.0367483	0.934954	9.61556e-05
SREBF1_1	25	CG	0.20108	0.0144267	0.198619	0.7051(0.4139-1.2012)	-0.00104772	92	0.00702497	0.00548205	0.00642843	0	0.0395869	0.768462	9.93881e-11	100	0.00807269	0.00719228	0.00465854	0	0.0225464	0.960854	0.00462832
SREBF1_1	36	CG	0.0117379	0.0122896	0.0135275	0.4043(0.1971-0.8296)	-0.00152361	92	0.00625513	0.00596802	0.00401739	0	0.021215	0.955376	0.00320029	100	0.00777874	0.00741323	0.00425846	0	0.0206271	0.972284	0.0331464
SREBF1_1	40	CG	0.2745	0.587788	0.268204	1.2491(0.8426-1.8517)	0.00120273	92	0.0121281	0.0104834	0.00913401	0	0.0560897	0.82954	6.50133e-09	100	0.0109254	0.00992356	0.00543504	0.00149477	0.028169	0.955936	0.00208525
SREBF1_1	42	CG	0.40224	0.189667	0.39745	0.7875(0.4529-1.3694)	-0.000642848	92	0.00875296	0.00801497	0.00586611	0	0.0392157	0.873515	2.48923e-07	100	0.00939581	0.00910737	0.00460492	0.00110497	0.0314342	0.921479	1.68768e-05
SREBF1_1	48	CG	0.44206	0.263068	0.436836	0.8355(0.5310-1.3144)	-0.000713859	92	0.012896	0.0127218	0.00703558	0	0.0465116	0.912447	1.25005e-05	100	0.0136098	0.0128709	0.00566059	0	0.0362737	0.950639	0.000914252
SREBF1_1	53	CG	0.118577	0.0878801	0.136454	1.5586(0.8691-2.7952)	0.00166972	92	0.0130259	0.0123498	0.00946006	0	0.0888889	0.540362	1.68408e-15	100	0.0113562	0.0106339	0.00394017	0.00363196	0.0251142	0.95233	0.00118506
SREBF1_1	63	CG	0.8133	0.937836	0.810158	1.0701(0.6157-1.8600)	0.000177825	92	0.0121595	0.0117142	0.0057965	0	0.0357143	0.955911	0.0034681	100	0.0119817	0.011437	0.00447185	0	0.0266458	0.981469	0.17274
SREBF1_1	69	CG	0.60278	0.0946046	0.596137	0.8790(0.5457-1.4161)	-0.00047509	92	0.010129	0.00907659	0.00761244	0	0.0666667	0.598554	1.76101e-14	100	0.0106041	0.0103947	0.00447113	0.00258844	0.0268562	0.954839	0.00175291
SREBF1_1	76	CG	0.102798	0.180622	0.104114	0.5951(0.3182-1.1128)	-0.001093	92	0.00915292	0.00921406	0.00495059	0	0.0223077	0.987568	0.538039	100	0.0102459	0.00970673	0.00428383	0.0016	0.0231254	0.974502	0.0493266
SREBF1_1	91	CG	0.38926	0.171486	0.389344	1.1921(0.7990-1.7787)	0.000897204	92	0.0127706	0.0128894	0.00711013	0	0.0354147	0.981171	0.20581	100	0.0118734	0.0105473	0.00727633	0	0.0554785	0.810856	5.41014e-10
SREBF1_1	94	CG	0.92674	0.862747	0.926267	0.9754(0.5752-1.6540)	-7.16966e-05	92	0.0134162	0.0128391	0.00582918	0	0.0316742	0.957704	0.00455121	100	0.0134879	0.0127206	0.00495362	0.00419874	0.0311284	0.922668	1.95523e-05
SREBF1_1	97	CG	0.50328	0.24049	0.49534	0.8489(0.5302-1.3593)	-0.000599818	92	0.0143776	0.0136205	0.0071505	0	0.0461538	0.931733	0.000123505	100	0.0149774	0.0149027	0.00493634	0.00115075	0.0303644	0.973884	0.0441422
SREBF1_1	105	CG	0.27392	0.867857	0.266522	1.2893(0.8235-2.0186)	0.00104055	92	0.0110933	0.00911994	0.00775795	0	0.0386266	0.866292	1.304e-07	100	0.0100527	0.0090261	0.00493818	0	0.031856	0.930457	5.28323e-05
SREBF1_1	117	CG	0.83988	0.803926	0.838889	1.0462(0.6769-1.6170)	0.000191056	92	0.0130806	0.0121465	0.00716714	0	0.0470588	0.911835	1.16762e-05	100	0.0128895	0.0128189	0.00589801	0.00265957	0.0332986	0.962024	0.00562114
SREBF1_1	119	CG	0.6846	0.623179	0.684417	0.9221(0.6238-1.3632)	-0.000437895	92	0.00969636	0.00848788	0.00670739	0	0.0444444	0.883646	6.40132e-07	100	0.0101343	0.00890216	0.00807458	0.000674309	0.0784314	0.522779	1.8218e-16
SREBF1_1	122	CG	0.78396	0.19055	0.779025	0.9568(0.7030-1.3023)	-0.000375701	92	0.0128568	0.0107881	0.0112138	0	0.0833333	0.676296	6.13835e-13	100	0.0132325	0.0118197	0.00710223	0	0.0473637	0.865133	4.48299e-08
SREBF1_1	147	CG	0.82882	0.435405	0.825787	0.9253(0.4635-1.8474)	-0.000130543	92	0.00608742	0.00528379	0.00468733	0	0.0302158	0.856035	5.39202e-08	100	0.00621796	0.00587017	0.00352999	0	0.0162602	0.963986	0.00781567
SREBF1_1	151	CG	0.42356	0.637956	0.412938	1.4716(0.5836-3.7106)	0.00037282	92	0.00475815	0.0039487	0.00401184	0	0.0246914	0.788487	3.57956e-10	100	0.00438533	0.00420316	0.00201853	0	0.00927247	0.986407	0.398974
SREBF1_1	155	CG	0.9964	0.793881	0.99632	0.9990(0.6435-1.5507)	-4.29061e-06	92	0.0117138	0.0106637	0.00745729	0	0.0569853	0.823894	4.2562e-09	100	0.0117181	0.0106737	0.00541306	0	0.0258752	0.96939	0.0198545
SREBF1_1	166	CG	0.67342	0.675545	0.666906	1.0991(0.7148-1.6901)	0.000411063	92	0.0119174	0.0104989	0.0078708	0	0.0512821	0.832764	8.31399e-09	100	0.0115064	0.0113852	0.00523777	0	0.0318091	0.932081	6.54438e-05
SREBF1_1	170	CG	0.54152	0.376021	0.539552	0.8166(0.4274-1.5602)	-0.000390128	92	0.0068629	0.00584752	0.00472343	0	0.0213447	0.92415	4.85047e-05	100	0.00725302	0.0063058	0.00411194	0	0.0189036	0.937103	0.000128919
SREBF1_2_	29	CG	0.431	0.536079	0.429104	0.6208(0.1904-2.0239)	-0.000275663	92	0.00467647	0.0046288	0.00258267	0	0.0111524	0.980737	0.191751	100	0.00495213	0.00463868	0.00225599	0	0.0115905	0.975581	0.0599201
SREBF1_2_	32	CG	0.49884	0.473793	0.496781	0.6897(0.2362-2.0138)	-0.000260845	92	0.00444382	0.00397789	0.00283244	0	0.0136054	0.966447	0.0180026	100	0.00470467	0.00450741	0.00250054	0	0.0119048	0.981026	0.159671
SREBF1_2_	39	CG	0.8314	0.650035	0.830334	0.8565(0.2078-3.5312)	-6.19303e-05	92	0.00341492	0.00331159	0.00216529	0	0.0096	0.963162	0.0106356	100	0.00347685	0.00325736	0.00185726	0	0.00884956	0.975514	0.0592016
SREBF1_2_	49	CG	0.68558	0.399974	0.683762	0.7834(0.2420-2.5362)	-0.000148345	85	0.00459582	0.00418702	0.00264476	0	0.0133445	0.962341	0.0139903	100	0.00474416	0.00459519	0.00233069	0	0.0107066	0.983875	0.262761
SREBF1_2_	54	CG	0.122656	0.141186	0.12502	0.5699(0.2779-1.1690)	-0.000957711	85	0.00644799	0.00597907	0.00423695	0	0.0266393	0.911205	2.21919e-05	100	0.0074057	0.0068544	0.00414179	0	0.020979	0.969238	0.0193313
SREBF1_2_	59	CG	0.9336	0.787111	0.931698	1.0299(0.5251-2.0201)	5.42371e-05	85	0.00589449	0.00487211	0.00489952	0	0.0315789	0.839672	3.67307e-08	100	0.00584025	0.00502219	0.00374276	0	0.0212766	0.932552	6.96712e-05
SREBF1_2_	70	CG	0.79224	0.753446	0.790919	1.0775(0.6206-1.8707)	0.000205025	85	0.0101964	0.00936768	0.00569425	0	0.0260417	0.961773	0.0128568	100	0.0099914	0.0103225	0.00487789	0	0.0246914	0.983972	0.267147
SREBF1_2_	72	CG	0.43292	0.309959	0.430981	1.2888(0.6854-2.4236)	0.000533947	85	0.00757544	0.00680272	0.00452535	0	0.021322	0.959435	0.00911343	100	0.00704149	0.00598897	0.00467164	0	0.0205011	0.947327	0.000555406
SREBF1_2_	80	CG	0.4505	0.495322	0.449681	1.1597(0.7898-1.7030)	0.000848185	85	0.0254087	0.0240964	0.00786185	0.011976	0.0677966	0.868126	3.65479e-07	100	0.0245605	0.024174	0.0073761	0.01	0.0538922	0.960116	0.00409819
SREBF1_2_	88	CG	0.20578	0.215064	0.206156	0.7637(0.5028-1.1599)	-0.00132498	85	0.0257618	0.0250313	0.00700213	0.0115321	0.043379	0.98438	0.396325	100	0.0270867	0.0269906	0.00713275	0.0114943	0.0576923	0.964044	0.00789198
SREBF1_2_	94	CG	0.33822	0.700737	0.337131	0.8284(0.5640-1.2167)	-0.00107977	85	0.0288306	0.0300752	0.00761308	0.00680272	0.0483642	0.969301	0.0402053	100	0.0299103	0.0288319	0.00763027	0.00862069	0.0537975	0.967817	0.0150825
SREBF1_2_	105	CG	0.98922	0.90679	0.989148	0.9961(0.5708-1.7383)	-1.04213e-05	85	0.0131204	0.0126683	0.00559192	0	0.0325	0.982432	0.3011	100	0.0131309	0.0129556	0.0048857	0.00202429	0.03125	0.981722	0.180657
SREBF1_2_	108	CG	0.7025	0.779757	0.700797	0.9034(0.5380-1.5170)	-0.000317466	85	0.0155933	0.0154905	0.00570089	0	0.037415	0.969204	0.0396084	100	0.0159108	0.0152894	0.00556042	0.00518135	0.0363924	0.96039	0.00428758
SREBF1_2_	111	CG	0.57414	0.844918	0.572066	1.1482(0.7109-1.8545)	0.000504631	85	0.018296	0.0175926	0.00613964	0.00380228	0.0358891	0.97195	0.060579	100	0.0177914	0.018015	0.00602112	0	0.0305603	0.989545	0.627928
SREBF1_2_	124	CG	0.23054	0.266287	0.233008	1.4453(0.7890-2.6473)	0.00086748	85	0.0102026	0.00915141	0.00524043	0.00135135	0.0368421	0.85781	1.53958e-07	100	0.00933511	0.00855948	0.00456774	0	0.023753	0.978842	0.107957
SREBF1_2_	129	CG	0.86426	0.671366	0.863355	0.9636(0.6320-1.4693)	-0.000174168	85	0.020818	0.0215054	0.00621422	0.00329489	0.0332447	0.981447	0.260728	100	0.0209921	0.0199725	0.00742515	0.00721501	0.0460993	0.973052	0.0380241
SREBF1_2_	142	CG	0.35688	0.717137	0.355705	0.7694(0.4412-1.3419)	-0.000719962	85	0.0114565	0.0119617	0.00473845	0	0.0231481	0.99174	0.872437	100	0.0121765	0.0117305	0.00570521	0	0.031401	0.952564	0.00122884
SREBF1_2_	154	CG	0.0061432	0.00564956	0.00702044	2.6598(1.3061-5.4167)	0.00186849	85	0.00986845	0.01	0.005074	0	0.0326087	0.941632	0.000786204	100	0.00799996	0.00790002	0.00386683	0	0.0243902	0.966397	0.0117967
SREBF1_2_	162	CG	0.25658	0.461063	0.268753	0.6576(0.3128-1.3823)	-0.000653625	85	0.00629362	0.00634249	0.00327623	0	0.0136452	0.974852	0.0951255	100	0.00694725	0.00655918	0.00451134	0	0.0258065	0.942192	0.000262971
SREBF1_2_	167	CG	0.99334	0.808434	0.993304	0.9976(0.5728-1.7375)	-6.45349e-06	85	0.00895353	0.00892857	0.00536565	0	0.0326087	0.905312	1.19646e-05	100	0.00895998	0.00900339	0.0051318	0	0.02746	0.964138	0.0080189
SREBF1_2_	182	CG	0.22622	0.406956	0.226029	1.3426(0.8333-2.1630)	0.00110112	85	0.0172176	0.0165289	0.00629944	0.00389105	0.0366667	0.97889	0.177476	100	0.0161165	0.0166978	0.00601418	0	0.0303983	0.992812	0.876463
SREBF1_2_	190	CG	0.2613	0.360383	0.253573	1.3709(0.7976-2.3564)	0.00089763	88	0.010391	0.00981431	0.00604579	0	0.0331675	0.956526	0.00492284	100	0.00949341	0.00933948	0.00467717	0	0.0209205	0.975648	0.0606397
SREBF1_2_	193	CG	0.20268	0.226486	0.203035	0.6451(0.3285-1.2669)	-0.000815068	87	0.00782758	0.00764526	0.00435885	0	0.0202429	0.97136	0.0505062	100	0.00864265	0.0080436	0.0043393	0	0.0220884	0.960152	0.00412268
SREBF1_2_	196	CG	0.128577	0.0728501	0.131177	0.5538(0.2571-1.1929)	-0.000885454	85	0.00564895	0.00483676	0.00385888	0	0.0233333	0.908099	1.59838e-05	100	0.0065344	0.00638366	0.00399194	0	0.0225564	0.952425	0.00120252
SREBF1_3_	28	CG	0.105284	0.00555808	0.105505	0.6476(0.3827-1.0959)	-0.00133904	92	0.00477916	0.00295711	0.00624964	0	0.0319149	0.764081	7.58394e-11	100	0.0061182	0.00489492	0.00501789	0	0.0241935	0.915835	8.51972e-06
SREBF1_3_	33	CG	0.64426	0.102514	0.637962	0.8875(0.5397-1.4592)	-0.000390034	92	0.00622037	0.00477327	0.0066767	0	0.03125	0.803978	1.02006e-09	100	0.0066104	0.0060241	0.00475689	0	0.0275229	0.930235	5.13196e-05
SREBF1_3_	36	CG	0.67852	0.831191	0.676781	0.9363(0.6870-1.2759)	-0.000552549	92	0.0236143	0.0237737	0.00998319	0	0.0517241	0.986981	0.497509	100	0.0241669	0.0235465	0.00844498	0.00645161	0.0530612	0.940216	0.000198723
SREBF1_3_	39	CG	0.85692	0.219312	0.853257	0.9769(0.7625-1.2516)	-0.000306511	92	0.0210937	0.0189448	0.0140506	0	0.107143	0.739936	1.81011e-11	100	0.0214002	0.0207489	0.00856587	0	0.0482315	0.98665	0.414519
SREBF1_3_	42	CG/rs13306736	0.096943	0.145083	0.0984926	0.7649(0.5566-1.0512)	-0.00219542	92	0.0280492	0.0273505	0.0095757	0.00877193	0.0495868	0.982248	0.244755	100	0.0302446	0.0292826	0.00866091	0.0120482	0.0582011	0.968173	0.016046
SREBF1_3_	54	CG	0.3173	0.555078	0.309412	1.2313(0.8244-1.8389)	0.00104608	92	0.0131383	0.0119524	0.00823663	0	0.032	0.966526	0.0182357	100	0.0120922	0.0115132	0.00591702	0	0.0320856	0.96943	0.0199947
SREBF1_3_	71	CG	0.90442	0.654707	0.9038	1.0218(0.7198-1.4506)	0.000141088	92	0.0119003	0.00998147	0.00887493	0	0.0534351	0.875356	2.94533e-07	100	0.0117592	0.0110279	0.00736222	0	0.042328	0.952621	0.00123964
SREBF1_3_	75	CG	0.91	0.641687	0.909425	0.9867(0.7838-1.2422)	-0.000202282	92	0.0245045	0.0228159	0.0135579	0	0.0923077	0.901743	3.92035e-06	100	0.0247068	0.0235912	0.0111701	0.00446429	0.0601504	0.942948	0.000293031
SREBF1_3_	90	CG	0.77332	0.173946	0.767673	0.9594(0.7287-1.2632)	-0.000441215	92	0.0216287	0.0206034	0.0126583	0	0.0795455	0.865957	1.26602e-07	100	0.0220699	0.0228681	0.00772054	0.00438596	0.0522388	0.965302	0.00977669
SREBF1_3_	94	CG	0.90904	0.852536	0.908451	1.0216(0.7093-1.4715)	0.000128905	92	0.0146852	0.0140696	0.00781494	0	0.0369318	0.981338	0.211434	100	0.0145563	0.0143455	0.00778582	0	0.0468085	0.937858	0.000143038
SREBF1_3_	99	CG	0.130022	0.203639	0.132679	0.7819(0.5674-1.0775)	-0.00201136	92	0.0164826	0.016092	0.00946791	0	0.0600601	0.922598	4.02927e-05	100	0.018494	0.017762	0.00886025	0.00255754	0.0474227	0.942999	0.000295187
SREBF1_3_	105	CG	0.181597	0.204499	0.183064	0.7699(0.5239-1.1314)	-0.0014647	92	0.0119832	0.0118393	0.00795313	0	0.0315315	0.964003	0.0121574	100	0.0134479	0.0121828	0.00718375	0	0.0462963	0.88193	2.19243e-07
SREBF1_3_	115	CG	0.142157	0.0756103	0.145591	0.7867(0.5695-1.0868)	-0.00195241	92	0.0103341	0.00871515	0.00930605	0	0.0573248	0.864432	1.10773e-07	100	0.0122865	0.0104838	0.00904178	0	0.047619	0.89813	1.15591e-06
SREBF1_3_	126	CG	0.042843	0.10235	0.0420237	1.4565(1.0136-2.0928)	0.00353327	92	0.0135079	0.0113315	0.0153124	0	0.131783	0.594937	1.51142e-14	100	0.00997468	0.00970489	0.00656791	0	0.0245665	0.965342	0.00984342
SREBF1_3_	142	CG	0.7619	0.968747	0.760617	1.1477(0.4732-2.7836)	0.000140841	92	0.00218954	0	0.00326411	0	0.0177305	0.720019	5.93445e-12	100	0.0020487	0	0.00316548	0	0.0184615	0.661674	7.51998e-14
SREBF1_3_	148	CG	0.80196	0.745027	0.798601	1.0421(0.7593-1.4300)	0.000329958	92	0.0124845	0.0108731	0.010158	0	0.0588235	0.859502	7.23533e-08	100	0.0121545	0.0118645	0.00776951	0	0.0366197	0.950992	0.00096481
SREBF2_1	35	CG	0.82064	0.689304	0.815897	1.0251(0.8320-1.2629)	0.000478114	85	0.0290824	0.027137	0.0158116	0	0.0868167	0.941201	0.000743701	99	0.0286043	0.027512	0.012147	0.00277008	0.0623306	0.987906	0.508711
SREBF2_1	69	CG	0.60548	0.685207	0.603403	1.1375(0.6997-1.8491)	0.000458712	85	0.0102754	0.00954198	0.00652784	0	0.0273973	0.963246	0.0160129	99	0.00981672	0.00921659	0.00549766	0	0.0277008	0.955933	0.00222123
SREBF2_1	75	CG	0.27468	0.198048	0.274258	0.7678(0.4781-1.2330)	-0.0010124	85	0.00901389	0.00774336	0.00639518	0	0.0302198	0.927817	0.000142812	99	0.0100263	0.00917431	0.00612043	0	0.0333333	0.944686	0.000405661
SREBF2_1	101	CG	0.093664	0.0213451	0.106604	0.8170(0.6392-1.0443)	-0.00304004	85	0.0750052	0.0753012	0.0107288	0.0423529	0.106383	0.971581	0.057205	100	0.0780452	0.0774456	0.0137839	0	0.110063	0.878458	1.56257e-07
SREBF2_1	117	CG	0.32936	0.490977	0.328136	1.1985(0.8337-1.7228)	0.00116372	85	0.0272557	0.0271084	0.00776007	0.00775194	0.0462963	0.986044	0.493935	100	0.026092	0.0260232	0.00831589	0	0.0447094	0.984646	0.299366
SREBF2_1	125	CG	0.85128	0.950572	0.85031	0.9570(0.6065-1.5101)	-0.000176745	85	0.016632	0.015748	0.00593629	0.00490196	0.0335484	0.964342	0.0188763	100	0.0168087	0.0153611	0.00673593	0	0.0366492	0.948517	0.00066331
SREBF2_1	130	CG	0.6322	0.476357	0.630286	0.9074(0.6109-1.3478)	-0.000521473	85	0.0195014	0.0182094	0.00782235	0	0.0470588	0.967734	0.031601	100	0.0200228	0.0196162	0.00696868	0	0.0416667	0.981267	0.166659
SREBF2_1	134	CG	0.73968	0.851393	0.743496	0.9537(0.7181-1.2666)	-0.000494058	85	0.0381294	0.037422	0.00874162	0.0207101	0.0680101	0.97998	0.209403	100	0.0386234	0.038005	0.0114245	0	0.0886076	0.924888	2.58206e-05
SREBF2_1	156	CG	0.035181	0.111014	0.0386129	1.5069(1.0217-2.2226)	0.00243892	85	0.0169548	0.0155239	0.00827406	0.00289855	0.0461538	0.942466	0.000876032	99	0.0145159	0.0142096	0.00731489	0	0.0466667	0.957098	0.00267219
SREBF2_1	172	CG	0.60044	0.696476	0.598357	0.9097(0.6396-1.2938)	-0.000642592	85	0.021223	0.0212121	0.00901899	0	0.0408163	0.985686	0.471739	99	0.0218656	0.0220588	0.0075942	0.00284091	0.0441176	0.991234	0.768982
SREBF2_1	181	CG	0.56662	0.436112	0.564775	1.1135(0.7722-1.6057)	0.000677046	85	0.0199898	0.0193133	0.0082981	0	0.0588235	0.932639	0.000254454	99	0.0193127	0.0182421	0.00768836	0.00368324	0.0397351	0.981007	0.163814
SREBF2_1	206	CG	0.60152	0.679957	0.599654	1.1548(0.6747-1.9767)	0.000419517	85	0.00796047	0.00758725	0.00552315	0	0.0285714	0.944646	0.00116566	99	0.00754095	0.00673401	0.00533582	0	0.0326531	0.9174	1.12775e-05
SREBF2_2	45	CG	0.79598	0.803054	0.794691	0.8963(0.3928-2.0451)	-0.000134895	85	0.00493734	0.00435414	0.00349362	0	0.0193798	0.927215	0.000133039	100	0.00507223	0.00432778	0.00356314	0	0.0157835	0.938605	0.000158654
SREBF2_2	53	CG	0.7102	0.545326	0.708516	0.8733(0.4292-1.7769)	-0.000225513	85	0.00652641	0.00565611	0.00416261	0	0.0213777	0.940834	0.000709376	100	0.00675192	0.00622738	0.00405968	0	0.0220588	0.937946	0.000144799
SREBF2_2	60	CG	0.71446	0.261569	0.704493	0.8923(0.4950-1.6082)	-0.000275866	85	0.00850819	0.0077951	0.00586604	0	0.028125	0.931181	0.000213272	100	0.00878406	0.00872696	0.00401754	0	0.0223124	0.971025	0.0264959
SREBF2_2	71	CG	0.8599	0.827681	0.858975	0.9390(0.4689-1.8803)	-0.000109412	85	0.00583814	0.00541272	0.00433624	0	0.0231362	0.898406	5.94929e-06	100	0.00594755	0.00490749	0.00407252	0	0.02194	0.867817	5.72948e-08
SREBF2_2	83	CG	0.6996	0.345071	0.693226	0.8556(0.3944-1.8565)	-0.000220224	85	0.00430714	0.00323625	0.00421404	0	0.0303688	0.753651	1.25135e-10	100	0.00452736	0.00373667	0.00340086	0	0.0181818	0.909612	4.12137e-06
SREBF2_2	101	CG	0.78678	0.44373	0.78544	0.9009(0.4251-1.9093)	-0.000155106	85	0.00582452	0.00453001	0.0041803	0	0.019802	0.90781	1.55079e-05	100	0.00597963	0.00546386	0.00360765	0	0.0216867	0.933436	7.83959e-05
SREBF2_2	123	CG	0.037335	0.0389331	0.0403169	0.5155(0.2736-0.9712)	-0.0014935	85	0.00830794	0.00785855	0.00462431	0	0.0285714	0.934505	0.000319802	100	0.00980144	0.00916546	0.00499187	0.000798722	0.0259624	0.964517	0.00855168
SREBF2_2	127	CG	0.64618	0.683462	0.639151	1.1699(0.6072-2.2540)	0.00030592	85	0.00886368	0.00829384	0.00490411	0	0.0357143	0.821068	9.33712e-09	100	0.00855776	0.00770317	0.00399338	0.000805153	0.0211268	0.936629	0.000120791
SREBF2_2	144	CG	0.061441	0.0610083	0.0658368	0.5352(0.2749-1.0418)	-0.00129796	85	0.00661516	0.00586854	0.00450672	0	0.0301205	0.880408	1.07911e-06	100	0.00791312	0.00712401	0.0048135	0	0.0264256	0.913088	6.16166e-06
SREBF2_2	149	CG	0.541	0.277095	0.539092	0.7734(0.3407-1.7559)	-0.000322762	85	0.00634186	0.00563063	0.00378409	0	0.0208605	0.930846	0.000204832	100	0.00666462	0.00637394	0.00338197	0	0.0212183	0.957208	0.00255549
SREBF2_2	155	CG	0.64212	0.922088	0.631587	1.0670(0.8186-1.3907)	0.000774036	85	0.0356216	0.0337662	0.0127433	0	0.0747423	0.951347	0.00288397	100	0.0348476	0.0349034	0.00923203	0.00842697	0.0556227	0.986851	0.427705
SREBF2_2	157	CG	0.00784	0.00362235	0.00964816	0.6382(0.4542-0.8967)	-0.00365273	85	0.0234255	0.0218579	0.0101268	0	0.06875	0.94039	0.000670011	100	0.0270783	0.0260039	0.00835227	0.00958084	0.0500544	0.985258	0.331451
SREBF2_2	197	CG	0.62694	0.663331	0.625004	1.1948(0.5852-2.4397)	0.000292435	85	0.00715769	0.0065189	0.0041224	0	0.0220662	0.956731	0.00615917	100	0.00686526	0.00649265	0.00402772	0	0.0215827	0.959202	0.00352865
SREBF2_2	203	CG	0.07912	0.113473	0.0821921	0.4930(0.2220-1.0945)	-0.000991466	85	0.00610344	0.00556793	0.00370686	0	0.0186335	0.965963	0.0241214	100	0.0070949	0.00622578	0.00388852	0.00113122	0.0229805	0.910627	4.63104e-06
SREBF2_2	205	CG	0.096677	0.0751144	0.0990615	1.6741(0.9075-3.0883)	0.00118583	85	0.00909777	0.00918274	0.00507988	0	0.0253623	0.973982	0.0830935	100	0.00791194	0.00690131	0.00457593	0	0.0252874	0.896732	9.95721e-07
SREBF2_2	218	CG	0.37022	0.15312	0.369462	0.7630(0.4227-1.3774)	-0.000663563	85	0.00758113	0.00693481	0.0055356	0	0.0307167	0.893917	3.82976e-06	100	0.00824469	0.0078125	0.0045106	0	0.0238908	0.944459	0.000364477
SREBF2_2	223	CG	0.64946	0.989009	0.641479	1.1161(0.7028-1.7725)	0.000429613	85	0.0104725	0.00898204	0.00701216	0	0.0321429	0.927385	0.000135723	100	0.0100429	0.00898236	0.00558222	0	0.0273038	0.924513	2.46293e-05
SREBF2_2	228	CG	0.49742	0.747171	0.495633	0.7901(0.4011-1.5561)	-0.000433861	85	0.00747872	0.00713012	0.00405792	0	0.0193986	0.968374	0.034858	100	0.00791258	0.00718135	0.00454009	0	0.0272315	0.940038	0.000193812
SREBF2_2	232	CG	0.245	0.628734	0.235574	1.3848(0.8086-2.3717)	0.000978276	85	0.00840854	0.00721154	0.00648949	0	0.0412371	0.8447	5.40857e-08	100	0.00743026	0.00658512	0.00454951	0	0.0298165	0.883874	2.65697e-07
SREBF2_3	30	CG	0.113275	0.240495	0.115865	0.9273(0.8440-1.0188)	-0.00715634	92	0.0889177	0.0864444	0.0322806	0	0.186869	0.989942	0.713463	100	0.096074	0.0947147	0.0300454	0.05	0.225532	0.908949	3.82073e-06
SREBF2_3	42	CG	0.5335	0.661354	0.531676	0.9528(0.8188-1.1087)	-0.00170193	92	0.0373002	0.0363458	0.0193134	0	0.104255	0.971373	0.0403845	100	0.0390021	0.0372238	0.0184841	0.00629723	0.116312	0.935653	0.000105721
SREBF2_3	48	CG	0.42158	0.277179	0.420271	0.9251(0.7655-1.1180)	-0.00176477	92	0.0278597	0.0260063	0.016242	0	0.0895028	0.959314	0.00582588	100	0.0296245	0.0285687	0.0141078	0.00175747	0.0893617	0.930687	5.445e-05
SREBF2_3	94	CG	0.70202	0.586901	0.700333	0.9650(0.8050-1.1568)	-0.000870815	92	0.030137	0.0284432	0.0169111	0	0.07314	0.954296	0.00272353	100	0.0310078	0.0290383	0.0145626	0.00340716	0.075784	0.952659	0.00124698
SREBF2_3	108	CG	0.4275	0.316884	0.425781	0.9203(0.7502-1.1290)	-0.00160964	92	0.0247704	0.0228625	0.0147961	0	0.0769231	0.962426	0.00946796	100	0.02638	0.0248334	0.0132507	0	0.0635055	0.945734	0.000439058
SREBF2_3	112	CG	0.0092023	0.00346279	0.0111464	0.5034(0.2963-0.8553)	-0.0021731	92	0.00984269	0.00962608	0.00598723	0	0.0318379	0.923656	4.57149e-05	100	0.0120158	0.0123024	0.00545645	0.00115741	0.0316687	0.9766	0.0720239
SREBF2_3	125	CG	0.86788	0.963713	0.867051	0.9737(0.7131-1.3297)	-0.000220105	92	0.0163839	0.0155761	0.00965505	0	0.0606061	0.932302	0.000132733	100	0.016604	0.015417	0.00865316	0.00129199	0.0578358	0.878829	1.61968e-07
SREBF2_3	146	CG	0.96394	0.97615	0.963713	0.9969(0.8721-1.1395)	-0.00013918	92	0.0481469	0.0439507	0.0229885	0	0.151515	0.939797	0.000352305	100	0.0482861	0.0450351	0.0195945	0.00850547	0.108411	0.951656	0.00106822
SREBF2_3	149	CG	0.63062	0.902753	0.625086	1.0602(0.8387-1.3401)	0.000854887	92	0.0263192	0.0244994	0.0136647	0	0.0689655	0.960196	0.00667856	100	0.0254643	0.0245553	0.0105819	0.00243309	0.0592105	0.985724	0.357648
SREBF2_3	187	CG	0.37604	0.960605	0.367485	1.1738(0.8284-1.6634)	0.00109836	92	0.0141183	0.0125131	0.0104936	0	0.0731707	0.822696	3.89456e-09	100	0.01302	0.0118758	0.00576814	0.0018797	0.034034	0.932278	6.71757e-05
SREBF2_3	202	CG	0.26764	0.503231	0.263664	1.1934(0.8753-1.6270)	0.0015481	92	0.0171325	0.0159193	0.011246	0	0.08	0.826906	5.32978e-09	100	0.0155843	0.0143655	0.00749455	0.0018797	0.0368906	0.960598	0.00443692
SREBF2_3	204	CG	0.20574	0.0890884	0.202687	0.7579(0.4948-1.1610)	-0.00125813	92	0.0108659	0.00982745	0.0074803	0	0.036478	0.923664	4.57575e-05	100	0.0121241	0.0115153	0.00610805	0.00170358	0.034588	0.954183	0.00158111
SREBF2_3	213	CG	0.20812	0.0120725	0.200786	0.7569(0.4940-1.1598)	-0.0012686	92	0.0108752	0.00919563	0.00825036	0	0.0389937	0.895789	2.11843e-06	100	0.0121438	0.0112995	0.00516817	0.00145773	0.0298246	0.956656	0.00233909
SREBF2_3	216	CG	0.34856	0.666064	0.343515	1.2609(0.7805-2.0369)	0.000842059	92	0.00986927	0.00881634	0.00725364	0	0.05	0.773183	1.33526e-10	100	0.00902721	0.00882678	0.00479744	0	0.0249187	0.974139	0.04621
SREBF2_3	225	CG	0.88836	0.277744	0.884925	0.9720(0.6620-1.4272)	-0.000155053	92	0.00980296	0.00908581	0.00947677	0	0.0833333	0.583518	9.38948e-15	100	0.00995802	0.00929054	0.00488886	0.000938967	0.0249281	0.953703	0.00146671
SREBF2_3	228	CG	0.46848	0.377434	0.466647	0.8221(0.4851-1.3932)	-0.000569522	92	0.00761722	0.00641945	0.00559517	0	0.0226415	0.946876	0.000930651	100	0.00818674	0.00742033	0.00526776	0	0.0313131	0.925805	2.89957e-05
TBL2_1_	37	CG	0.21378	0.0266766	0.210641	0.4359(0.1188-1.5996)	-0.000413834	92	0.014025	0.0136789	0.00260576	0.00672805	0.0267903	0.868333	1.56196e-07	100	0.0144389	0.0144838	0.00190112	0.00758132	0.0194289	0.980119	0.135806
TBL2_1_	45	CG	0.108182	0.0781917	0.109503	1.3089(0.9413-1.8199)	0.0020449	92	0.408761	0.410051	0.00882145	0.381506	0.431544	0.975063	0.0747185	100	0.406716	0.406175	0.00872281	0.385526	0.4265	0.992274	0.840741
TBL2_1_	47	CG	0.98112	0.722698	0.980995	0.9954(0.6807-1.4556)	-2.56401e-05	92	0.373728	0.373867	0.00811446	0.348671	0.389711	0.972095	0.0455279	100	0.373753	0.374426	0.00686536	0.354478	0.398088	0.979576	0.12319
TBL2_1_	53	CG	0.20088	0.225227	0.200727	1.2275(0.8967-1.6802)	0.00169545	92	0.456047	0.456159	0.00978103	0.428262	0.478249	0.993215	0.924025	100	0.454352	0.454752	0.00851611	0.43278	0.4732	0.990078	0.670933
TBL2_1_	70	CG	0.54322	0.325128	0.536298	1.1062(0.8033-1.5235)	0.000794778	92	0.458917	0.459502	0.0101958	0.424892	0.48357	0.98459	0.352468	100	0.458122	0.458074	0.00756386	0.441813	0.485902	0.971288	0.0277607
TBL2_1_	109	CG	0.130983	0.0643619	0.131675	1.2814(0.9283-1.7689)	0.0019558	92	0.378305	0.377846	0.00963338	0.34807	0.395884	0.974992	0.0738373	100	0.376349	0.374912	0.00822185	0.360411	0.395266	0.978897	0.109035
TBL2_1_	129	CG	0.82228	0.877073	0.819361	1.0379(0.7544-1.4278)	0.000293066	92	0.427068	0.42581	0.0100002	0.395986	0.462422	0.963865	0.011894	100	0.426775	0.426396	0.00781105	0.401581	0.446197	0.984384	0.286481
TBL2_1_	133	CG	0.057322	0.0552054	0.0600897	1.3460(0.9875-1.8347)	0.00260978	92	0.447433	0.446378	0.00967339	0.420315	0.489222	0.948276	0.00113457	100	0.444824	0.44392	0.00923261	0.427616	0.464466	0.969216	0.0192587
TBL2_1_	141	CG	0.162677	0.147977	0.163743	1.2221(0.9215-1.6206)	0.00207418	92	0.471174	0.471004	0.0105565	0.428233	0.502334	0.964053	0.0122545	100	0.4691	0.468928	0.00994832	0.447089	0.489385	0.984873	0.310934
TBL2_1_	145	CG	0.038716	0.0625097	0.0412338	1.3993(1.0134-1.9320)	0.00273116	92	0.409406	0.408981	0.00965962	0.382825	0.43956	0.97951	0.156788	100	0.406675	0.406541	0.00851636	0.383199	0.426562	0.995879	0.99161
TBL2_1_	178	CG	0.57352	0.596783	0.571825	1.0964(0.7969-1.5084)	0.000730908	92	0.463692	0.462602	0.00967469	0.414451	0.483625	0.904294	5.13532e-06	100	0.462961	0.463899	0.00827578	0.439861	0.479384	0.987835	0.49614
TBL2_2	33	CG	0.0022986	0.00454628	0.0030322	1.8356(1.2285-2.7428)	0.00331504	92	0.137557	0.137037	0.00738711	0.120027	0.152666	0.989085	0.649087	100	0.134242	0.134168	0.00745908	0.113415	0.150533	0.989583	0.631004
TBL2_2	37	CG	0.102763	0.031664	0.104204	1.3389(0.9416-1.9041)	0.00194639	92	0.113944	0.115849	0.00879577	0.0853846	0.134915	0.96909	0.0277014	100	0.111997	0.112305	0.00764847	0.0916767	0.131369	0.989213	0.6014
TBL2_2	44	CG	0.064856	0.0562032	0.0667719	1.5526(0.9700-2.4852)	0.00165806	92	0.0737057	0.0745615	0.00606348	0.0574818	0.08474	0.976243	0.0910326	100	0.0720476	0.071927	0.00628609	0.0488323	0.088968	0.986504	0.405139
TBL2_2	81	CG	0.038581	0.0636155	0.0406725	1.6746(1.0221-2.7436)	0.00177527	92	0.052099	0.0524758	0.00622804	0.0401357	0.0687303	0.987004	0.49905	100	0.0503238	0.0506965	0.00558006	0.032097	0.0640539	0.989513	0.625351
TBL2_2	89	CG	0.00107723	0.000455487	0.00155684	1.3365(1.1167-1.5997)	0.00802007	92	0.277244	0.27784	0.0169573	0.221446	0.310345	0.969714	0.0306967	100	0.269224	0.267965	0.0164896	0.224374	0.3206	0.990328	0.691131
TBL2_2	118	CG	0.25942	0.315007	0.254862	1.7585(0.6655-4.6465)	0.000486341	92	0.0148672	0.0145099	0.00325109	0.00726392	0.0228723	0.985147	0.38311	100	0.0143809	0.0144838	0.00264352	0.00795645	0.023569	0.968672	0.0175064
TBL2_2	131	CG	0.167544	0.20457	0.172305	1.2073(0.9211-1.5824)	0.00211724	92	0.151548	0.151326	0.0094096	0.121854	0.171257	0.989527	0.682329	100	0.149431	0.150172	0.0117162	0.118828	0.187162	0.978444	0.100478
TBL2_2	139	CG	0.5133	0.445462	0.50663	0.4849(0.0573-4.1061)	-0.000127898	92	0.0063386	0.00611503	0.00150797	0.002849	0.0101075	0.986455	0.462664	100	0.0064665	0.00634084	0.00115765	0.00443748	0.0108028	0.958558	0.00317786
TBL2_2	155	CG	0.180699	0.356746	0.181504	1.3670(0.8642-2.1624)	0.00122433	92	0.101899	0.101781	0.00609944	0.0875099	0.116092	0.988639	0.615837	100	0.100675	0.101709	0.0064937	0.076813	0.117331	0.944963	0.000392191
TBL2_2	172	CG	0.2761	0.245743	0.275113	1.4242(0.7547-2.6875)	0.00071149	92	0.0582914	0.0587714	0.00467486	0.0469584	0.0703172	0.990094	0.724812	100	0.0575799	0.0573245	0.00435124	0.0442596	0.0693302	0.988329	0.532739
TBL2_2	177	CG	0.123277	0.16076	0.130949	1.3444(0.9157-1.9740)	0.0016699	92	0.173481	0.173076	0.00596997	0.160545	0.186931	0.984761	0.361688	100	0.171811	0.17198	0.00880532	0.143131	0.192678	0.972679	0.0355684
TBL2_3	31	CG	0.120103	0.550153	0.178742	1.8751(0.7500-4.6884)	0.00339008	91	0.00767308	0.00429185	0.0205164	0	0.181818	0.247555	1.95578e-19	100	0.004283	0.00406606	0.00206386	0	0.0114811	0.978411	0.0998768
TBL2_3	40	CG	0.0136832	0.000423635	0.0151735	0.5013(0.2870-0.8753)	-0.00236779	91	0.019203	0.019056	0.00819666	0	0.0666667	0.778343	2.15738e-10	100	0.0215708	0.0212975	0.00398233	0.0107775	0.0342319	0.984084	0.272283
TBL2_3	42	CG	0.028382	0.128502	0.0293573	0.5210(0.2898-0.9367)	-0.00174285	91	0.0188004	0.0198155	0.00666385	0	0.0363636	0.85896	7.83621e-08	100	0.0205432	0.0198378	0.00361547	0.0122154	0.029661	0.970905	0.025938
TBL2_3	48	CG	0.0569	0.209235	0.0555126	0.5436(0.2913-1.0145)	-0.00132281	92	0.0129611	0.0133362	0.00559478	0	0.023898	0.953678	0.00248505	100	0.014284	0.0142341	0.00367749	0.00558399	0.0263034	0.982819	0.219008
TBL2_3	50	CG	8.4582e-05	0.000127343	0.000264445	0.2751(0.1375-0.5504)	-0.00304419	91	0.0172708	0.0177191	0.00612807	0	0.0317744	0.886397	9.3469e-07	100	0.020315	0.0202839	0.00398726	0.0118397	0.0314465	0.975229	0.0562354
TBL2_3	54	CG	0.35444	0.0416942	0.34749	0.8215(0.5450-1.2382)	-0.00111631	89	0.0236801	0.0232558	0.0104468	0	0.1	0.619865	7.74629e-14	100	0.0247964	0.0248749	0.00464317	0.0120614	0.0401119	0.971408	0.0283613
TBL2_3	58	CG	0.89252	0.330144	0.886655	1.0336(0.6561-1.6283)	0.000132904	86	0.0241689	0.0233454	0.00829679	0.00986842	0.0833333	0.668025	1.20491e-12	100	0.024036	0.02428	0.00403694	0.0138274	0.0343851	0.995113	0.977976
TBL2_3	60	CG	0.74702	0.953561	0.739563	0.9133(0.5350-1.5590)	-0.000262198	87	0.022429	0.0216675	0.00632964	0	0.0339233	0.937705	0.000403109	100	0.0226912	0.0221275	0.00444719	0.00988264	0.0368151	0.982127	0.194016
TBL2_3	65	CG	0.037103	0.0150568	0.0361609	0.4733(0.2351-0.9529)	-0.00136695	87	0.0134443	0.0134867	0.00502626	0	0.0311804	0.953289	0.00329515	100	0.0148113	0.0144461	0.00363569	0.00669507	0.0245756	0.987025	0.439311
TBL2_3	74	CG	0.0082784	0.00879394	0.00862642	0.4013(0.2031-0.7932)	-0.00180744	89	0.0136226	0.01375	0.00546357	0	0.0285326	0.965678	0.0186523	100	0.01543	0.0146892	0.00346908	0.00870942	0.0270522	0.961631	0.00526504
TBL2_3	78	CG	0.0172642	0.0276845	0.0169171	0.4353(0.2200-0.8614)	-0.00161807	89	0.0147522	0.0150408	0.00555188	0	0.0298103	0.956761	0.00477858	100	0.0163703	0.0164277	0.00323028	0.00876712	0.0251866	0.990474	0.702873
TBL2_3	82	CG	0.114077	0.198674	0.109471	0.5855(0.3040-1.1277)	-0.00106592	89	0.0144579	0.0147287	0.00530587	0	0.0286576	0.95106	0.00208851	100	0.0155238	0.0154886	0.00365439	0.0090535	0.0283993	0.95635	0.00222755
TBL2_3	86	CG	0.188142	0.214956	0.180908	0.6123(0.2984-1.2562)	-0.000793541	89	0.0110891	0.0109612	0.00465836	0	0.0233427	0.980859	0.213225	100	0.0118826	0.0115972	0.00341485	0.00479124	0.0221053	0.986502	0.405038
TBL2_3	88	CG	0.9066	0.00365697	0.900856	0.9820(0.7379-1.3069)	-0.000184006	89	0.0123348	0.0112641	0.0144996	0	0.142857	0.27354	6.23461e-19	100	0.0125188	0.0122785	0.0029047	0.00547046	0.0202338	0.980838	0.154408
TBL2_3	135	CG	0.37442	0.0233941	0.363358	0.7288(0.3684-1.4417)	-0.000578418	91	0.00814811	0.00717949	0.00555752	0	0.04	0.823382	4.7083e-09	100	0.00872653	0.00841579	0.00285951	0.0020436	0.0201087	0.975685	0.0610508
TBL2_3	144	CG	0.9857	0.0359148	0.985087	0.9949(0.5795-1.7079)	-1.42339e-05	91	0.00757928	0.00667501	0.00709991	0	0.05	0.552601	3.29445e-15	100	0.00759351	0.00744289	0.00273442	0.00158395	0.0176166	0.970254	0.0231172
TBL2_4	27	CG	err	NA	NA	NA(NA-NA)	0	2	0	0	0	0	0	NA	NA	3	0	0	0	0	0	NA	NA
TBL2_4	30	CG	err	NA	0.997679	11.7788(0.0000-Inf)	0.025641	3	0.025641	0	0.0444116	0	0.0769231	0.75	0	3	0	0	0	0	0	NA	NA
TBL2_4	33	CG	0.91618	1	0.883006	1.0338(0.6637-1.6104)	0.00541126	2	0.0357143	0.0357143	0.0505076	0	0.0714286	NA	NA	3	0.030303	0	0.0524864	0	0.0909091	0.75	0
TBL2_4	36	CG	err	NA	0.997849	0.1153(0.0000-Inf)	-0.0636364	2	0	0	0	0	0	NA	NA	3	0.0636364	0.0909091	0.0552978	0	0.1	0.817568	0.157167
TBL2_4	42	CG
TBL2_4	44	CG	err	NA	0.997679	0.1026(0.0000-Inf)	-0.0277778	3	0	0	0	0	0	NA	NA	3	0.0277778	0	0.0481125	0	0.0833333	0.75	0
TBL2_4	56	CG	NA	NA	NA	NA(NA-NA)	NA	0	NA	NA	NA	NA	NA	NA	NA	1	0	0	0	0	0	NA	NA
TBL2_4	58	CG	NA	NA	NA	NA(NA-NA)	NA	0	NA	NA	NA	NA	NA	NA	NA	1	0	0	0	0	0	NA	NA
TBL2_4	60	CG	NA	NA	NA	NA(NA-NA)	NA	0	NA	NA	NA	NA	NA	NA	NA	1	0	0	0	0	0	NA	NA
TBL2_4	76	CG	NA	NA	NA	NA(NA-NA)	0	1	0	0	0	0	0	NA	NA	2	0	0	0	0	0	NA	NA
TBL2_4	80	CG	NA	NA	NA	NA(NA-NA)	0	1	0	0	0	0	0	NA	NA	2	0	0	0	0	0	NA	NA
TBL2_4	85	CG/rs10225949
TBL2_4	101	CG	0.78086	0.565681	0.780049	0.9328(0.5723-1.5204)	-0.000237548	92	0.000993632	0	0.00581535	0	0.0454545	0.166162	1.93407e-20	100	0.00123118	0	0.00598069	0	0.0454545	0.214428	1.06552e-20
TBL2_4	106	CG	0.86366	0.649286	0.862813	1.0219(0.7991-1.3068)	0.000287384	92	0.00677258	0	0.0126278	0	0.0625	0.604493	2.26812e-14	100	0.0064852	0	0.0105032	0	0.0625	0.663018	8.0362e-14
TBL2_4	116	CG	0.58434	0.871274	0.579098	1.2177(0.6071-2.4425)	0.000332399	92	0.00109893	0	0.00482493	0	0.030303	0.240285	1.28096e-19	100	0.000766535	0	0.0033862	0	0.0172414	0.229379	1.58662e-20
TBL2_4	121	CG	0.6933	0.739928	0.691672	1.0379(0.8636-1.2473)	0.00106565	69	0.00581285	0	0.0181012	0	0.0833333	0.359667	8.74919e-16	92	0.0047472	0	0.0160104	0	0.0833333	0.328628	1.47828e-18
TBL2_4	123	CG	0.82592	0.977557	0.82868	0.9840(0.8505-1.1385)	-0.000667697	80	0.0063258	0	0.01798	0	0.0833333	0.40235	2.00923e-16	98	0.0069935	0	0.0224585	0	0.166667	0.352376	8.16773e-19
TBL2_4	131	CG	0.72058	0.478044	0.719684	0.9092(0.5407-1.5289)	-0.000287397	92	0.00139288	0	0.00512714	0	0.027027	0.297251	6.03945e-19	100	0.00168028	0	0.00591851	0	0.0454545	0.319756	2.01384e-19
TBL2_4	138	CG	0.7604	0.335034	0.759052	0.9464(0.6655-1.3458)	-0.000357989	92	0.0037537	0	0.00863533	0	0.0408163	0.501074	3.89162e-16	100	0.00411169	0	0.00760431	0	0.0350877	0.604936	5.34658e-15
TBL2_4	147	CG	0.71338	0.078697	0.708379	0.9614(0.7820-1.1818)	-0.000744504	92	0.00907067	0	0.0158202	0	0.0666667	0.641738	1.18375e-13	100	0.00981517	0.00961538	0.0117202	0	0.047619	0.800917	2.64202e-10
TBL2_4	154	CG	0.80106	0.689172	0.799861	1.0352(0.7923-1.3525)	0.000387878	92	0.00620456	0	0.0116545	0	0.0545455	0.60577	2.39578e-14	100	0.00581668	0	0.0096143	0	0.0416667	0.661242	7.36191e-14
TBL2_4	161	CG	0.58066	0.838833	0.574125	1.1889(0.6502-2.1739)	0.000388714	92	0.00151598	0	0.0057356	0	0.0384615	0.290717	5.03156e-19	100	0.00112727	0	0.00368031	0	0.015873	0.332298	2.92306e-19
